# Supplementary material for: Obstructive Sleep Apnea Following Secondary Velopharyngeal Insufficiency in Children with Non-Syndromic Cleft Palate: A Systematic Review
Source: Craniomaxillofac Trauma Reconstr. 2025 Jan 3;18(1):6. doi: 10.3390/cmtr18010006 (PMC11995821; doi:10.3390/cmtr18010006)
Supplement: Supplementary file 1 [file cmtr-18-00006-s001.zip]

Archive with 1 entries (1 files):
- cmtr-3389710-supplementary.pdf
